# Supplementary material for: Abundance and characteristics of anthropogenic litter along the Tanzanian shores of the African Great Lakes: including volunteer involvement, outreach, and stakeholder engagement in a holistic approach
Source: Environ Sci Pollut Res Int. 2025 May 20;32(23):14127–41. doi: 10.1007/s11356-025-36528-8 (PMC12178968; doi:10.1007/s11356-025-36528-8)
Supplement: Supplementary file 1 — Supplementary file1 (XLSX 61 KB) [file 11356_2025_36528_MOESM1_ESM.xlsx]

## Sheet: Sheet1
Clean Shores, Great Lakes. Supplementary Table 1. Full Dataset
		Site Data																					Waste Audit					1. Plastics
		Site details										Area			Time			Volunteer numbers						Totals		Normalised data		1a Cigarette			1b Plastic food items										1c Plastic Bags	1d Hard plastics						1e. Soft plastics
Site number	Site Name	Coordinates (Lat,Long)	Date	Campaign	Ward	District	Admin area	Great Lake	Substrate	Primary Activity	Secondary Activity	length (m)	width(m)	Area Covered (m^2)	Start Time	End Time	Total Time (hours)	Total Volunteers	Male>16	Female>16	Male<16	Female<16	% of waste audited	Total weight (kg)	Total items	Items/m2	Items/indiv/hr	Cigarette butts	Cigarette packet wrapping	Cigarette Lighters	Beverage Bottles	Bottle Caps	Food Containers	Lids	Cups and Plates	Cutlery	Food wrappers	Plastic sachets	Straws stirers	Other Food Related Plastic	Bags	Bottle/Containers	Buckets	Jerry Can	Toys	Pens and pen lids	Household items (hangers,combs, sungflasses)	Industrial sheeting	Mosquito Net
1	Sweya	-2.5882338 32.8953072	2023-02-25	I	Luchelele	Nyamagana	Mwanza City	Victoria	Rocky/sandy	Settlement	Trade	1500	20	30000	08:00:00	09:00:00	1	429	180	131	78	40	0.117	568	13170	0.439	30.6993	90	0	0	2590	700	230	230	630	0	3650	0	130	0	500	0	0	0	0	0	0	0	0
2	Kamanga Fish Market	-2.5201148 32.8945038 1121	2023-02-28	I	Nyamagana	Nyamagana	Mwanza City	Victoria	Sandy	Transportation	Fish market	1000	50	50000	07:00:00	09:00:00	2	364	230	121	7	6	0.1	798	25380	0.5076	34.8626	0	70	20	570	1420	0	0	0	0	4310	10	130	1370	11500	0	0	0	0	90	10	80	0
3	Luchelele Ziwani	-2.6275495, 32.8630669	2023-03-02	I	Luchelele	Nyamagana	Mwanza City	Victoria	Sandy	Fish landing site	Settlement	1000	25	25000	07:00:00	08:00:00	1	132	82	50	0	0	0.167	509	10030	0.4012	75.9848	0	0	230	1620	920	0	0	0	0	2090	30	20	810	100	0	0	0	0	0	40	370	450
4	Mkuyuni Sokoni	-2.5587594, 32.9136581	2023-03-03	I	Mkuyuni	Nyamagana	Mwanza City	Victoria	Sandy	Trade	Transportation	800	25	20000	07:00:00	09:00:00	2	80	50	30	0	0	0.154	433	4670	0.2335	29.1875	0	70	0	960	100	30	10	0	0	180	20	70	790	90	0	0	10	0	0	0	140	0
5	Mswahili	-2.556612, 32.9087126	2023-03-03	I	Mkuyuni	Nyamagana	Mwanza City	Victoria	Muddy	Fish landing site	Market	300	100	30000	07:00:00	09:00:00	2	62	34	28	0	0	0.1	940	7742	0.258067	62.4355	410	110	0	0	750	110	100	40	0	340	0	100	380	2800	0	0	0	0	60	30	0	30
6	Masai Bridge, Mirongo River	-2.5179835,32.9030500	2023-03-04	I	Milongo	Nyamagana	Mwanza City	Victoria	Sandy/ loam silt	Trade	Settlement	140	22	3080	07:00:00	09:00:00	2	32	17	15	0	0	0.25	221	6600	2.14286	103.125	0	50	10	700	180	100	30	0	0	140	20	60	130	2250	0	40	0	0	0	30	80	0
7	Mwawasa, Mirongo River	-2.5165167, 32.9002185	2023-03-04	I	Milongo	Nyamagana	Mwanza City	Victoria	Sandy, muddy	Trade	Transportation	288	25	7200	07:00:00	09:00:00	2	11	6	5	0	0	0.286	195	6720	0.933333	305.455	0	0	0	700	0	0	0	0	10	540	60	60	250	3080	0	0	0	0	0	0	50	20
8	Mbugani Mission, Milongo River	-2.5165167, 32.9002165	2023-03-04	I	Mbugani	Nyamagana	Mwanza City	Victoria	Sandy	Trade	Trade	300	23	6900	07:00:00	09:15:00	2.15	60	28	28	4	0	0.182	2388	6910	1.00145	53.5659	10	230	30	710	230	100	30	0	0	530	0	20	360	2350	0	0	0	0	40	10	0	10
9	Magomeni sokoni	-2.5053557, 32.8946624	2023-03-06	I	Kirumba	Ilemela	Mwanza City	Victoria	loam/silt	Trade	Settlement	200	50	10000	07:00:00	09:00:00	2	35	15	20	0	0	0.143	113	8980	0.898	128.286	0	0	0	560	600	570	50	220	10	180	0	60	440	2550	0	0	0	0	60	10	90	0
10	Kirumba Mwaloni Fish Market	-2.5067401, 32.8963436	2023-03-06	I	Kirumba	Ilemela	Mwanza City	Victoria	Sandy	Trade	Ferry transportation	400	15	6000	07:00:00	09:00:00	2	31	27	4	0	0	0.125	457	11840	1.97333	190.968	0	0	0	0	0	0	0	0	0	920	0	0	0	3780	0	200	0	0	0	0	0	0
11	Igombe Beach	-2.3947533, 32.9645412	2023-03-08	I	Bugogwa	Ilemela	Mwanza City	Victoria	Sandy	Fishing Camp	Market	964	20	19280	07:00:00	09:00:00	2	340	0	0	0	0	0.102	3200	8720	0.452282	12.8235	0	240	0	1630	0	120	410	40	0	550	0	90	310	950	0	0	0	0	0	0	140	0
12	Kayenze Ndogo	-2.4027496,32.9524775	2023-03-08	I	Bugogwa	Ilemela	Mwanza City	Victoria	Sandy	Fishing Camp	Landing site	1200	20	24000	07:00:00	09:00:00	2	119	40	79	0	0	0.111	1208	3610	0.150417	15.1681	10	0	0	310	40	100	0	80	0	0	0	0	0	350	0	0	0	0	0	0	160	50
13	Kayenze Kubwa	-2.3872426,33.0771729	2023-03-09	I	Kayenze	Ilemela	Mwanza City	Victoria	Sandy	Fishing Camp	Landing site	460	30	13800	08:00:00	09:00:00	1	50	35	15	0	0	0.222	291	10660	0.772464	213.2	230	240	0	490	330	50	80	70	0	250	0	250	340	4070	230	0	0	0	0	40	100	80
14	Kakukuru	-1.9222377,32.892866	2023-03-10	I	Murutunguru	Ukerewe	Ukerewe District	Victoria	Sandy	Settlement	Landing site	250	40	10000	08:00:00	09:00:00	1	300	180	120	0	0	0.182	223	6410	0.641	21.3667	80	0	0	2600	130	0	60	0	0	0	0	40	30	1010	0	0	0	0	0	0	90	0
15	Nyehunge Port	-2.10957445,33.08420403	2023-03-11	I	Nyehunge	Ukerewe	Ukerewe District	Victoria	Sandy	Transportation	Trade	500	12	6000	07:30:00	08:30:00	1	33	19	7	5	2	0.2	67	8120	1.35333	246.061	250	130	40	1990	100	0	0	0	0	130	10	30	120	1120	0	40	0	0	0	0	100	0
16	Nakatunguru Kiwandani	-2.1073317, 33.0811773	2023-03-11	I	Nakatunguru	Ukerewe	Ukerewe District	Victoria	Sandy	Fish Landing site	Settlement	230	25	5750	07:30:00	09:00:00	1.5	57	32	25	0	0	0.182	422	8900	1.54783	104.094	0	190	0	750	190	0	0	0	0	400	0	40	250	690	0	0	0	0	0	0	3150	0
17	Monarch Beach	-2.1073221,33.0818474	2023-03-11	I	Ukerewe	Ukerewe	Ukerewe District	Victoria	Sandy	Tourism	Market (open)	200	14	2800	07:30:00	08:30:00	1	65	39	26	0	0	0.133	653	12780	4.56429	196.615	0	70	0	2990	60	50	0	0	0	0	0	100	0	760	0	0	0	0	0	0	40	0
18	Bwiru Beach	-2.47028273,32.89371382	2023-03-07	I	Pasiansi	Ilemela	Mwanza City	Victoria	Sandy	Fishing Camp	Settlement	600	13	7800	07:00:00	09:30:00	1.5	39	22	17	0	0	0.166	343	6810	0.873077	116.41	0	0	0	1880	50	0	0	40	190	140	10	0	230	1880	0	0	0	0	0	0	140	60
19	Nyagunguru	-2.45107749,32.90206934	2023-03-07	I	Ilemela	Ilemela	Mwanza City	Victoria	Sandy	Settlement	Trade	250	16	4000	08:00:00	10:00:00	2	26	20	6	0	0	0.4	57	7520	1.88	144.615	0	0	0	930	0	0	0	0	0	0	0	0	260	490	0	0	0	0	0	0	150	200
20	Mihama Beach	-2.47934883,32.8787148	2023-03-07	I	Kitangiri	Ilemela	Mwanza City	Victoria	Sandy	Fishing camp	Landing site	146	15	2190	08:30:00	10:00:00	1.5	70	56	14	0	0	0.214	500	3030	1.38356	28.8571	0	0	0	2210	0	0	0	0	0	0	0	0	80	30	0	0	0	0	0	0	0	0
21	Itukisyo	-9.49738753,34.02332618	2023-04-17	I	Nyasa	Kyela	Kyela District	Nyasa	Sandy	Tourism	Settlement	600	20	12000	09:00:00	10:00:00	1	20	14	6	0	0	0.166	160	14120	1.17667	706	0	140	40	4600	2490	0	250	0	0	410	40	0	730	1150	0	0	0	0	20	100	140	20
22	Lyulilo	-9.50798982,34.00228083	2023-04-17	I	Matema	Kyela	Kyela District	Nyasa	pebbles	Trade	Settlement	265	10	2650	09:00:00	10:30:00	1.5	200	140	40	12	8	0.133	18	12750	4.81132	42.5	0	160	10	5420	170	0	0	30	0	230	20	30	950	3490	60	0	0	0	0	80	80	70
23	Kasumulu Market	-9.57441668,33.77533229	2023-04-18	I	Ikimba	Kyela	Kyela District	Nyasa	Sandy	Trade	Settlement	300	20	6000	07:00:00	09:00:00	2	150	84	60	6	0	0.188	192	5070	0.845	16.9	0	0	10	2150	50	230	10	0	0	0	10	0	510	730	0	0	0	0	0	60	10	10
24	Lubele Stand	-9.57479018,33.77533007	2023-04-18	I	Ikimba	Kyela	Kyela District	Nyasa	Sandy	Transportation	Trade	150	100	15000	07:00:00	09:00:00	2	130	58	67	5	0	0.138	678	13810	0.920667	53.1154	0	40	20	2040	3200	30	150	30	0	320	20	0	1970	360	0	0	0	0	0	0	40	0
25	Mikoroshini market	-9.60204832,33.86227613	2023-04-19	I	Mikoroshini	Kyela	Kyela District	Nyasa	Muddy	Trade	Settlement	600	15	9000	08:30:00	09:00:00	0.5	210	126	80	2	2	0.129	474	4000	0.444444	38.0952	0	10	0	1420	100	0	0	0	0	610	0	20	120	150	0	0	0	0	0	70	10	0
26	Olofea Market	-9.5941661,33.8667183	2023-04-20	I	Mwanganyanga	Kyela	Kyela District	Nyasa	Muddy	Trade	Settlement	205	50	10250	09:00:00	10:00:00	1	185	74	107	3	1	0.16	659	7740	0.755122	41.8378	0	0	0	2890	90	60	0	0	0	280	0	10	440	1240	0	0	0	0	10	70	290	40
27	Katonga Beach	-4.91508922,29.61257677	2023-03-15	I	Bangwe	Kigoma Mjini	Kigoma Municipality	Tanganyika	Pebbles/sandy	Fishing Camp	Market	340	40	13600	07:30:00	09:30:00	2	115	81	34	0	0	0.125	613	8330	0.6125	36.2174	30	40	20	3120	230	0	0	230	0	230	0	0	340	1050	0	0	0	0	0	0	70	0
28	Bandarini Beach	-4.86107516,29.62579447	2023-03-16	I	Kibirizi	Kigoma Mjini	Kigoma Municipality	Tanganyika	Sandy	Transportation	Trade	216	60	12960	08:00:00	09:30:00	1.5	20	14	6	0	0	0.142	279	8210	0.633488	273.667	0	0	0	2800	120	70	0	110	0	180	0	0	820	440	0	0	0	0	20	110	20	170
29	Kibirizi Landing site	-4.86107516,29.62579447	2023-03-16	I	Kibirizi	Kigoma Mjini	Kigoma Municipality	Tanganyika	Sandy	Fish landing site	Market	140	80	11200	07:30:00	08:00:00	1.5	138	97	41	0	0	0.222	176	7820	0.698214	37.7778	0	0	0	500	50	0	0	0	0	600	0	0	530	530	0	0	0	0	0	500	150	180
30	Kigodeko	-4.8754632,29.6224859	2023-03-17	I	Kigoma mjini	Kigoma Mjini	Kigoma Municipality	Tanganyika	Rock	Fish landing site	Settlement	242	33	7986	07:00:00	09:00:00	2	96	67	29	0	0	0.143	188	1003	0.125595	5.22396	0	0	0	257	42	0	0	0	0	88	0	0	84	314	0	0	0	0	2	2	1	23
31	Grano Beach	-4.91303996,29.64288682	2023-03-18	I	Buzebazeba	Kigoma Mjini	Kigoma Municipality	Tanganyika	Sandy	Tourism	Market	558	40	22320	07:30:00	09:30:00	2	36	25	10	1	0	0.1825	408	10440	0.467742	145	0	0	0	3000	1420	10	50	80	0	290	30	0	160	1440	0	0	0	0	0	70	60	100
32	Ujiji Forodhani Bandarini	-4.92178401,29.67177204	2023-03-18	I	Kitongoni	Kigoma Mjini	Kigoma Municipality	Tanganyika	Sandy	Settlement	Fishing camp	520	82	42640	07:00:00	08:30:00	1.5	21	18	3	0	0	0.143	279	5170	0.121248	164.127	0	30	0	2320	0	10	0	0	0	230	0	0	300	840	0	0	0	0	0	10	60	10
33	Lutale	-4.91713281,29.66483924	2023-03-20	I	Kipampa	Kigoma Mjini	Kigoma Municipality	Tanganyika	Sandy	Settlement	Market	500	20	10000	07:00:00	08:30:00	1.5	170	145	25	0	0	0.333	254	9490	0.949	37.2157	0	0	0	2500	140	10	0	0	0	510	0	0	180	3600	0	0	10	0	10	60	0	70
34	Mnazi Mmoja	-4.92081925,29.67492096	2023-03-18	I	Kitongoni	Kigoma Mjini	Kigoma Municipality	Tanganyika	Muddy	Settlement	Market	310	25	7750	08:30:00	09:30:00	1	50	18	32	0	0	0.2	214	7150	0.922581	143	50	0	0	3430	420	20	0	30	0	410	0	0	160	1150	0	0	0	0	0	10	10	0
35	Kikamba ziwani	-4.9092534,29.6115034	2023-03-20	I	Bangwe	Kigoma Mjini	Kigoma Municipality	Tanganyika	Sandy	Fish landing site	Settlement	371	8	2968	08:00:00	10:00:00	2	6	4	2	0	0	0.2	185	3507	1.1816	292.25	0	0	0	1200	0	10	0	0	0	140	490	0	90	207	0	0	10	0	0	10	100	10
36	Phonex Beach	-9.5525,34.0102777	2023-08-10	II	Lusungo	Kyela	Kyela District	Nyasa	Sandy	Tourism	Trade	407	8	3256	09:00:00	10:00:00	1	23	13	10	0	0	0.18	116	5259	1.61517	228.652	0	0	0	192	1349	20	245	516	0	69	0	41	18	119	0	0	0	0	11	30	2	0
37	Phonsi Beach	-9.50777778,34.00111111	2023-08-10	II	Lusungo	Kyela	Kyela District	Nyasa	Sandy	Tourism	Trade	445	29	12905	08:30:00	10:00:00	1.5	10	8	2	0	0	0.666	48	2921	0.226346	194.733	0	0	0	176	341	0	0	51	0	28	0	11	72	303	17	0	0	0	22	0	17	0
38	Kafyofyo forodhani	-9.59555556,33.95222222	2023-08-11	II	Kajunjumele	Kyela	Kyela District	Nyasa	Sandy	Fish landing site	Settlement	750	50	37500	08:00:00	09:30:00	1.5	124	87	24	10	3	0.1	175	3621	0.09656	19.4677	0	17	0	1108	150	0	0	0	0	158	0	0	641	500	183	0	0	0	0	8	125	0
39	Mji Mwema Mwaloni	-9.58166667,33.945	2023-08-11	II	Mbassi	Kyela	Kyela District	Nyasa	Muddy	Fishing camp	Settlement	287	13	3731	09:00:00	09:30:00	1.5	97	63	34	0	0	0.1	349	4789	1.28357	32.9141	0	0	0	2448	313	0	0	7	0	147	7	0	407	267	133	0	0	0	0	153	0	140
40	Barabarani Landing site	-9.56055556,33.94888889	2023-08-12	II	Mwaya	Kyela	Kyela District	Nyasa	Sandy	Fish landing site	Settlement	250	27	6750	08:30:00	09:00:00	0.5	68	35	33	0	0	0.333	85	7745	1.14741	227.794	0	30	0	4060	490	30	95	35	0	450	0	0	310	1035	80	0	0	0	5	30	5	50
41	Lupando Landing Site	-9.55861111,33.94944444	2023-08-12	II	Mwaya	Kyela	Kyela District	Nyasa	Sandy	Fishing Camp	Fishing	520	60	31200	08:30:00	09:30:00	1	45	23	7	8	7	0.2	158	1800	0.0576923	40	0	0	0	435	312	0	0	0	0	0	0	0	33	48	162	0	57	0	12	345	3	30
42	Nakatunguru Kiwandani	-2.1073317, 33.0811773	2023-08-19	II	Nakatunguru	Ukerewe	Ukerewe District	Victoria	Sandy	Fish landing site	Fishing	142	21	2982	08:00:00	09:00:00	1	45	11	34	0	0	0.18	387	2712	0.909457	60.2667	0	0	0	1436	80	4	0	0	0	128	0	0	88	328	52	0	0	0	0	0	0	40
43	Monarch Beach	-2.107762,33.079741	2023-08-19	II	Nakatunguru	Ukerewe	Ukerewe District	Victoria	Sandy	Tourism	Settlement	242	17	4114	08:00:00	09:00:00	1	66	16	34	9	7	0.182	360	4374	1.0632	66.2727	0	0	0	2063	0	22	0	0	0	126	0	11	418	765	95	0	0	0	0	11	105	83
44	Nyehunge Port	-2.1086299,33.0841168	2023-08-19	II	Kagera	Ukerewe	Ukerewe District	Victoria	Sandy	Transportation	Settlement	107	20	2140	08:00:00	09:30:00	1.5	20	10	1	7	2	0.25	197	4270	1.99533	142.333	0	0	0	1173	0	17	0	0	0	161	22	0	317	929	60	0	0	0	0	0	78	28
45	Kitale Landing Site	-1.9955556,33.1113889	2023-08-21	II	Bukindo	Ukerewe	Ukerewe District	Victoria	Sandy	Fish landing site	Settlement	250	17	4250	08:30:00	09:00:00	0.5	68	23	42	2	1	0.333	140	2120	0.498824	62.3529	10	0	0	805	25	5	0	0	0	190	0	0	45	530	70	0	0	0	0	0	110	30
46	Mazagwe Fishing Camp	-2.1070894,33.1572291	2023-08-21	II	Ngoma	Ukerewe	Ukerewe District	Victoria	Sandy	Fishing camp	Trade	201	20	4020	08:30:00	09:30:00	1	50	30	20	0	0	0.2	141	4020	1	80.4	0	21	0	906	21	3	0	12	0	351	3	0	234	1560	21	0	0	0	3	18	39	72
47	Bukimi Landing Site	-2.1668892,33.1389023	2023-08-22	II	Ngoma	Ukerewe	Ukerewe District	Victoria	Sandy	Fish landing site	Fishing camp	261	20	5220	08:30:00	09:30:00	1	30	12	18	0	0	0.25	136	3020	0.578544	100.667	0	5	0	1970	45	5	0	5	0	40	0	0	625	130	30	0	0	0	0	5	0	0
48	Rugezi landing site	-2.132778,33.1825	2023-08-22	II	Ngoma	Ukerewe	Ukerewe District	Victoria	Sandy	Fish landing site	Landing site	157	23	3611	08:30:00	09:30:00	1	35	18	15	2	0	0.2	159	3080	0.852949	88	0	0	0	1100	44	0	0	0	0	300	28	0	148	704	104	0	0	0	32	8	4	20
49	Mwigobelo Beach	-1.494651,33.811248	2023-08-24	II	Mwigobelo	Musoma	Musoma Munipality	Victoria	Sandy/muddy	Transportation	Market	257	43	11051	07:30:00	08:30:00	1	170	140	30	0	0	0.2857	143	3276	0.296444	19.2706	12	42	18	240	162	0	0	0	0	354	0	36	96	1032	12	0	0	0	6	72	48	0
50	Nyarusurya	-1.5179413, 33.8250713	2023-08-24	II	Rwamulimi	Musoma	Musoma Munipality	Victoria	Sandy	Fish landing site	Landing site	192	38	7296	08:00:00	08:30:00	0.5	37	19	18	0	0	0.167	141	2576	0.35307	139.243	0	0	0	641	105	32	0	11	0	137	11	7	81	917	28	0	0	0	0	14	112	0
51	Makoko	-1.4853667, 33.7685616	2023-08-25	II	Makoko	Musoma	Musoma Munipality	Victoria	Sandy	Fish landing site	Landing site	270	67	18090	08:00:00	09:00:00	1	20	7	13	0	0	0.2	68	1265	0.0699281	63.25	0	0	0	320	15	3	0	53	0	48	0	18	78	250	45	0	0	0	0	0	48	0
52	Palm beach, Mwisenge	-1.4972006,33.7920574	2023-08-25	II	Mwisenge	Musoma	Musoma Munipality	Victoria	Sandy	Fish landing site	Settlement	332	31	10292	08:00:00	09:00:00	1	25	8	17	0	0	0.4	105	2515	0.244365	100.6	0	50	0	1145	95	0	0	5	0	140	10	5	80	640	65	0	0	0	0	0	0	0
53	Lake Side Landing	-1.4825,33.8066667	2023-08-26	II	Mkendo	Musoma	Musoma Munipality	Victoria	Sandy	Fish landing site	Landing site	203	20	4060	08:00:00	09:00:00	1	32	18	14	0	0	0.4	126	1164	0.2867	36.375	0	4	0	284	40	12	4	0	0	96	0	0	16	272	56	0	0	0	0	0	16	8
54	Soko la Saa Nane	-1.501315,33.8101006	2023-08-26	II	Mshikamano	Musoma	Musoma Munipality	Victoria	Sandy	Trade	Settlement	207	50	10350	07:30:00	08:00:00	0.5	18	10	8	0	0	0.25	31	2012	0.194396	223.556	0	0	0	940	100	0	0	3	0	128	0	3	185	400	15	0	0	0	0	0	10	0
55	Mwabulugu Landing Site	-2.2612382,33.8105248	2023-08-28	II	Lamadi	Busega	Busega District	Victoria	Sandy	Fish landing site	Landing site	389	48	18672	07:00:00	08:00:00	1	70	57	13	0	0	0.2	112	3124	0.167309	44.6286	0	16	0	736	112	0	0	0	0	172	0	4	116	948	96	0	4	0	0	8	12	40
56	Nyamikoma Landing Site	-2.3144188,33.6578004	2023-08-28	II	Kabita	Busega	Busega District	Victoria	Sandy	Fish landing site	Landing site	343	19	6517	08:30:00	09:30:00	1	27	17	10	0	0	0.25	227	4490	0.688967	166.296	145	115	15	600	255	15	0	0	0	350	15	65	285	1130	25	0	0	0	5	30	70	25
57	Buyolwa Landing site	-2.4551315,33.4939245	2023-08-29	II	Kiloleli	Busega	Busega District	Victoria	Sandy	Fish landing site	Landing site	448	23	10304	08:00:00	09:00:00	1	15	8	7	0	0	0.2	320	2832	0.274845	188.8	0	48	0	496	56	4	0	0	0	292	24	16	116	1000	108	0	0	0	0	20	60	8
58	Ihale Landing site	-2.4508332,33.4713932	2023-08-29	II	Kiloleli	Busega	Busega District	Victoria	Sandy	Fish landing site	Landing site	252	36	9072	08:00:00	09:00:00	1	9	7	2	0	0	0.25	68	3160	0.348325	351.111	0	10	0	1120	40	0	0	0	0	20	0	0	235	495	55	0	0	0	5	20	55	0
59	Butuja Landing site	-2.4675434,32.9066538	2023-09-04	II	Ilemela	Ilemela	Mwanza City	Victoria	Sandy	Fish landing site	Fish camp	152	17	2584	08:00:00	09:00:00	1	32	13	9	6	4	0.15	901	3693	1.42918	115.406	3	23	0	276	53	30	10	0	0	400	3	0	263	1442	33	0	0	0	0	13	83	37
60	Kibandani Landing site	-2.4116229,32.9382704	2023-09-04	II	Shibula	Ilemela	Mwanza City	Victoria	Sandy	Fish landing site	Fishing camp	326	19	6194	08:00:00	09:00:00	1	53	28	20	3	2	0.3	172	4387	0.708266	82.7736	0	0	0	114	188	27	0	20	0	121	0	7	107	911	74	0	0	0	0	0	409	0
61	Semba Mwaloni	-2.4116229,32.9382704	2023-09-05	II	Shibula	Ilemela	Mwanza City	Victoria	Sandy	Fishing camp	Settlement	711	21	14931	08:00:00	09:00:00	1	48	24	19	5	0	0.143	470	2328	0.155917	48.5	0	0	0	0	32	68	0	0	0	383	0	5	9	1008	176	0	0	0	0	0	90	0
62	TX landing site	-2.4117883,32.9331366	2023-09-05	II	Shibula	Ilemela	Mwanza City	Victoria	Sandy	Fishing Camp	Settlement	520	32	16640	08:00:00	09:00:00	1	48	29	19	0	0	0.273	220	6930	0.416466	144.375	44	26	0	492	152	44	0	0	0	322	0	7	237	1476	41	0	0	0	0	37	56	0
63	Kigoto mwaloni	-2.5073628,32.890868	2023-09-05	II	Kirumba	Ilemela	Mwanza City	Victoria	Sandy	Fish landing site	Landing site	101	10	1010	08:00:00	09:00:00	1	25	16	9	0	0	0.222	361	5796	5.73861	231.84	0	7	7	448	161	21	0	0	0	168	0	7	301	623	1232	0	0	0	14	0	315	0
64	Mihama Landing site	-2.4788377, 32.8787072	2023-09-06	II	Kitangiri	Ilemela	Mwanza City	Victoria	Sandy	Fishing Camp	Landing site	311	25	7775	09:00:00	10:00:00	1	36	19	17	0	0	0.3	329	4311	0.554469	119.75	0	7	0	521	99	30	0	0	0	172	7	0	129	287	165	0	0	0	0	46	40	10
65	Luchelele Ziwani	-2.6275495,32.8630669	2023-09-08	II	Luchelele	Nyamagana	Mwanza City	Victoria	Sandy	Fish landing site	Settlement	201	3	603	08:00:00	09:00:00	1	53	25	21	4	3	0.333	147	1488	2.46766	28.0755	0	20	12	364	44	31	24	26	0	105	12	3	129	258	31	0	2	0	0	7	36	2
66	Kijiweni Landing Site	-2.5875814,32.8865195	2023-09-08	II	Luchelele	Nyamagana	Mwanza City	Victoria	Sandy	Fish landing site	Landing site	261	34	8874	07:30:00	08:30:00	1	33	17	16	0	0	0.6	76	2607	0.29378	79	0	12	0	120	60	30	0	0	0	468	0	0	93	954	117	0	0	0	0	0	27	0
67	Kamanga Garden	-2.5213427,32.8930476	2023-09-09	II	Nyamagana	Nyamagana	Mwanza City	Victoria	Sandy	Tourism	Fish market	100	9	900	07:30:00	09:00:00	1.5	25	16	9	0	0	0.2	395	12500	13.8889	333.333	0	110	70	90	465	200	170	605	0	2465	30	125	30	1235	140	0	0	0	325	365	35	0
68	Kigongo ferry	-2.7129119,32.8942221	2023-09-09	II	Idetemya	Misungwi	Mwanza City	Victoria	Sandy	Transportation	Landing site	232	11	2552	09:00:00	10:00:00	1	24	17	7	0	0	0.2	254	5630	2.20611	234.583	0	15	0	720	500	0	0	0	0	1190	0	0	465	1890	0	0	0	0	0	130	0	0
69	Mirongo River	-2.5158333,32.8988889	2023-09-16	II	Nyamagana	Nyamagana	Mwanza City	Victoria	Sandy	Trade	Transportation	245	15	3675	07:30:00	09:30:00	2	120	50	40	25	5	0.1333	501	8301	2.25878	34.5875	0	30	0	390	75	45	0	30	0	893	30	0	98	4178	488	0	0	0	0	0	188	135
											Totals	26117	2059	763245	22.5417	26.3021	91.15	5483	2971	1875	204	93		25981				1374	2428	552	89766	20301	2608	2008	3009	210	29450	972	1631	20039	85605	4299	280	93	0	752	2692	8119	2361
[truncated: 66 more columns]
